# Supplementary material for: Preferences for Electronic Modes of Communication Among Older Primary Care Patients: Cross-sectional Survey
Source: JMIR Form Res. 2023 May 24;7:e40709. doi: 10.2196/40709 (PMC10248769; doi:10.2196/40709)
Supplement: Multimedia Appendix 2 [file formative_v7i1e40709_app2.xlsx]

## Sheet: Sheet1
Preferences for Means of Communication: Cancer Screening	Overall	Age		Gender		Race		Education		Income		Location
		65 and less	more than 65	Female	Male	Black	White	College	No College	High Income	Low Income	Not Rural	Rural
	N = 1331	N = 72	N = 60	N = 82	N = 48	N = 20	N = 106	N = 75	N = 54	N = 73	N = 55	N = 102	N = 26
Preferences for Means of Communication: Cancer Screening
Telephone
Missing data	16 (12)	6 (8.3)	10 (17)	11 (13)	4 (8.3)	4 (20)	11 (10)	3 (4.0)	11 (20)	5 (6.8)	9 (16)	9 (8.8)	5 (19)
Unwilling	67 (50)	37 (51)	30 (50)	40 (49)	26 (54)	6 (30)	57 (54)	49 (65)	17 (31)	43 (59)	22 (40)	57 (56)	9 (35)
Willing	50 (38)	29 (40)	20 (33)	31 (38)	18 (38)	10 (50)	38 (36)	23 (31)	26 (48)	25 (34)	24 (44)	36 (35)	12 (46)
Text message
Missing data	15 (11)	4 (5.6)	11 (18)	11 (13)	3 (6.2)	4 (20)	10 (9.4)	4 (5.3)	10 (19)	3 (4.1)	10 (18)	10 (9.8)	4 (15)
Unwilling	43 (32)	23 (32)	20 (33)	25 (30)	17 (35)	5 (25)	36 (34)	27 (36)	15 (28)	24 (33)	18 (33)	35 (34)	7 (27)
Willing	75 (56)	45 (62)	29 (48)	46 (56)	28 (58)	11 (55)	60 (57)	44 (59)	29 (54)	46 (63)	27 (49)	57 (56)	15 (58)
Email
Missing data	16 (12)	7 (9.7)	9 (15)	10 (12)	6 (12)	6 (30)	9 (8.5)	7 (9.3)	8 (15)	4 (5.5)	11 (20)	12 (12)	4 (15)
Unwilling	19 (14)	6 (8.3)	13 (22)	12 (15)	7 (15)	2 (10)	15 (14)	8 (11)	11 (20)	8 (11)	10 (18)	15 (15)	3 (12)
Willing	98 (74)	59 (82)	38 (63)	60 (73)	35 (73)	12 (60)	82 (77)	60 (80)	35 (65)	61 (84)	34 (62)	75 (74)	19 (73)
Patient Portal
Missing data	12 (9.0)	5 (6.9)	7 (12)	9 (11)	3 (6.2)	2 (10)	9 (8.5)	2 (2.7)	9 (17)	2 (2.7)	8 (15)	5 (4.9)	6 (23)
Unwilling	21 (16)	9 (12)	12 (20)	11 (13)	10 (21)	2 (10)	17 (16)	9 (12)	12 (22)	6 (8.2)	14 (25)	18 (18)	3 (12)
Willing	100 (75)	58 (81)	41 (68)	62 (76)	35 (73)	16 (80)	80 (75)	64 (85)	33 (61)	65 (89)	33 (60)	79 (77)	17 (65)
Health System Website
Missing data	19 (14)	6 (8.3)	13 (22)	13 (16)	5 (10)	6 (30)	11 (10)	5 (6.7)	12 (22)	8 (11)	10 (18)	12 (12)	6 (23)
Unwilling	54 (41)	30 (42)	24 (40)	38 (46)	15 (31)	4 (20)	47 (44)	32 (43)	20 (37)	31 (42)	22 (40)	44 (43)	8 (31)
Willing	60 (45)	36 (50)	23 (38)	31 (38)	28 (58)	10 (50)	48 (45)	38 (51)	22 (41)	34 (47)	23 (42)	46 (45)	12 (46)
Social Media
Missing data	22 (17)	9 (12)	13 (22)	16 (20)	5 (10)	5 (25)	15 (14)	5 (6.7)	15 (28)	7 (9.6)	13 (24)	14 (14)	6 (23)
Unwilling	97 (73)	53 (74)	43 (72)	57 (70)	38 (79)	11 (55)	83 (78)	64 (85)	32 (59)	58 (79)	36 (65)	77 (75)	19 (73)
Willing	14 (11)	10 (14)	4 (6.7)	9 (11)	5 (10)	4 (20)	8 (7.5)	6 (8.0)	7 (13)	8 (11)	6 (11)	11 (11)	1 (3.8)
Preferences for Means of Communication: Prescribed Medication
Telephone
Missing data	10 (7.5)	4 (5.6)	6 (10)	8 (9.8)	2 (4.2)	3 (15)	6 (5.7)	2 (2.7)	7 (13)	2 (2.7)	6 (11)	8 (7.8)	2 (7.7)
Unwilling	67 (50)	39 (54)	28 (47)	45 (55)	21 (44)	3 (15)	61 (58)	48 (64)	18 (33)	40 (55)	25 (45)	55 (54)	11 (42)
Willing	56 (42)	29 (40)	26 (43)	29 (35)	25 (52)	14 (70)	39 (37)	25 (33)	29 (54)	31 (42)	24 (44)	39 (38)	13 (50)
Text message
Missing data	13 (9.8)	3 (4.2)	10 (17)	10 (12)	3 (6.2)	4 (20)	9 (8.5)	2 (2.7)	10 (19)	2 (2.7)	9 (16)	9 (8.8)	4 (15)
Unwilling	38 (29)	22 (31)	16 (27)	21 (26)	16 (33)	3 (15)	34 (32)	21 (28)	16 (30)	18 (25)	19 (35)	29 (28)	8 (31)
Willing	82 (62)	47 (65)	34 (57)	51 (62)	29 (60)	13 (65)	63 (59)	52 (69)	28 (52)	53 (73)	27 (49)	64 (63)	14 (54)
Email
Missing data	12 (9.0)	2 (2.8)	10 (17)	7 (8.5)	5 (10)	4 (20)	7 (6.6)	3 (4.0)	8 (15)	2 (2.7)	9 (16)	7 (6.9)	4 (15)
Unwilling	20 (15)	9 (12)	11 (18)	11 (13)	9 (19)	2 (10)	18 (17)	11 (15)	9 (17)	11 (15)	8 (15)	19 (19)	1 (3.8)
Willing	101 (76)	61 (85)	39 (65)	64 (78)	34 (71)	14 (70)	81 (76)	61 (81)	37 (69)	60 (82)	38 (69)	76 (75)	21 (81)
Patient Portal
Missing data	14 (11)	5 (6.9)	9 (15)	9 (11)	5 (10)	3 (15)	10 (9.4)	2 (2.7)	11 (20)	4 (5.5)	8 (15)	7 (6.9)	7 (27)
Unwilling	20 (15)	8 (11)	12 (20)	10 (12)	10 (21)	3 (15)	16 (15)	8 (11)	12 (22)	6 (8.2)	14 (25)	17 (17)	2 (7.7)
Willing	99 (74)	59 (82)	39 (65)	63 (77)	33 (69)	14 (70)	80 (75)	65 (87)	31 (57)	63 (86)	33 (60)	78 (76)	17 (65)
Health System Website
Missing data	21 (16)	5 (6.9)	16 (27)	15 (18)	5 (10)	5 (25)	14 (13)	5 (6.7)	14 (26)	8 (11)	12 (22)	13 (13)	7 (27)
Unwilling	57 (43)	37 (51)	20 (33)	40 (49)	16 (33)	7 (35)	48 (45)	38 (51)	17 (31)	31 (42)	26 (47)	48 (47)	7 (27)
Willing	55 (41)	30 (42)	24 (40)	27 (33)	27 (56)	8 (40)	44 (42)	32 (43)	23 (43)	34 (47)	17 (31)	41 (40)	12 (46)
Social Media
Missing data	21 (16)	7 (9.7)	14 (23)	14 (17)	6 (12)	5 (25)	14 (13)	4 (5.3)	15 (28)	7 (9.6)	12 (22)	14 (14)	6 (23)
Unwilling	105 (79)	59 (82)	45 (75)	65 (79)	38 (79)	13 (65)	88 (83)	68 (91)	36 (67)	62 (85)	40 (73)	84 (82)	19 (73)
Willing	7 (5.3)	6 (8.3)	1 (1.7)	3 (3.7)	4 (8.3)	2 (10)	4 (3.8)	3 (4.0)	3 (5.6)	4 (5.5)	3 (5.5)	4 (3.9)	1 (3.8)
Preferences for Means of Communication: Infectious Diseases
Telephone
Missing data	10 (7.5)	4 (5.6)	6 (10)	7 (8.5)	3 (6.2)	3 (15)	7 (6.6)	2 (2.7)	7 (13)	2 (2.7)	6 (11)	7 (6.9)	3 (12)
Unwilling	63 (47)	39 (54)	24 (40)	42 (51)	20 (42)	5 (25)	55 (52)	44 (59)	19 (35)	38 (52)	22 (40)	53 (52)	9 (35)
Willing	60 (45)	29 (40)	30 (50)	33 (40)	25 (52)	12 (60)	44 (42)	29 (39)	28 (52)	33 (45)	27 (49)	42 (41)	14 (54)
Text message
Missing data	10 (7.5)	3 (4.2)	7 (12)	7 (8.5)	3 (6.2)	4 (20)	6 (5.7)	1 (1.3)	8 (15)	1 (1.4)	7 (13)	7 (6.9)	3 (12)
Unwilling	35 (26)	21 (29)	14 (23)	19 (23)	15 (31)	3 (15)	31 (29)	21 (28)	14 (26)	20 (27)	13 (24)	28 (27)	6 (23)
Willing	88 (66)	48 (67)	39 (65)	56 (68)	30 (62)	13 (65)	69 (65)	53 (71)	32 (59)	52 (71)	35 (64)	67 (66)	17 (65)
Email
Missing data	12 (9.0)	2 (2.8)	10 (17)	8 (9.8)	4 (8.3)	4 (20)	7 (6.6)	2 (2.7)	9 (17)	2 (2.7)	9 (16)	7 (6.9)	5 (19)
Unwilling	19 (14)	10 (14)	9 (15)	9 (11)	10 (21)	2 (10)	17 (16)	8 (11)	11 (20)	10 (14)	8 (15)	16 (16)	3 (12)
Willing	102 (77)	60 (83)	41 (68)	65 (79)	34 (71)	14 (70)	82 (77)	65 (87)	34 (63)	61 (84)	38 (69)	79 (77)	18 (69)
Patient Portal
Missing data	14 (11)	5 (6.9)	9 (15)	10 (12)	4 (8.3)	3 (15)	10 (9.4)	2 (2.7)	11 (20)	3 (4.1)	9 (16)	7 (6.9)	6 (23)
Unwilling	18 (14)	8 (11)	10 (17)	9 (11)	9 (19)	3 (15)	14 (13)	7 (9.3)	11 (20)	6 (8.2)	12 (22)	15 (15)	3 (12)
Willing	101 (76)	59 (82)	41 (68)	63 (77)	35 (73)	14 (70)	82 (77)	66 (88)	32 (59)	64 (88)	34 (62)	80 (78)	17 (65)
Health System Website
Missing data	20 (15)	5 (6.9)	15 (25)	13 (16)	6 (12)	5 (25)	13 (12)	5 (6.7)	13 (24)	7 (9.6)	12 (22)	13 (13)	6 (23)
Unwilling	51 (38)	32 (44)	19 (32)	34 (41)	16 (33)	8 (40)	41 (39)	32 (43)	17 (31)	30 (41)	21 (38)	43 (42)	7 (27)
Willing	62 (47)	35 (49)	26 (43)	35 (43)	26 (54)	7 (35)	52 (49)	38 (51)	24 (44)	36 (49)	22 (40)	46 (45)	13 (50)
Social Media
Missing data	21 (16)	7 (9.7)	14 (23)	14 (17)	6 (12)	5 (25)	14 (13)	4 (5.3)	15 (28)	7 (9.6)	12 (22)	14 (14)	6 (23)
Unwilling	99 (74)	55 (76)	43 (72)	61 (74)	36 (75)	13 (65)	82 (77)	65 (87)	33 (61)	58 (79)	39 (71)	79 (77)	18 (69)
Willing	13 (9.8)	10 (14)	3 (5.0)	7 (8.5)	6 (12)	2 (10)	10 (9.4)	6 (8.0)	6 (11)	8 (11)	4 (7.3)	9 (8.8)	2 (7.7)
1 n (%)
Legend: In addition to missing data per preference variable, there are a few missing cases in demographic range from 3-6 cases, which are removed from this table, but reported in Table 1 in the manuscript
