# Supplementary material for: Preferences for Electronic Modes of Communication Among Older Primary Care Patients: Cross-sectional Survey
Source: JMIR Form Res. 2023 May 24;7:e40709. doi: 10.2196/40709 (PMC10248769; doi:10.2196/40709)
Supplement: Multimedia Appendix 3 [file formative_v7i1e40709_app3.xlsx]

## Sheet: Sheet1
Characteristics		less than 65	more than 65	Female	Male	Black	White	College	No College	High Income	Low Income	Not Rural	Rural
	N = 133	N = 72	N = 60	N = 82	N = 48	N = 20	N = 106	N = 75	N = 54	N = 73	N = 55	N = 102	N = 26
Accesses Internet on Computer, Tablet, or Smartphone Daily	125 (94)	70 (97)	54 (90)	77 (94)	45 (94)	18 (90)	100 (94)	75 (100)	47 (87)	73 (100)	47 (85)	97 (95)	23 (88)
Current Means of Communication for Health Information
Telephone	54 (41)	15 (38)	23 (46)	31 (38)	23 (48)	13 (65)	39 (37)	28 (37)	26 (48)	28 (38)	24 (44)	6 (40)	15 (58)
Text message	40 (30)	14 (35)	15 (30)	25 (30)	14 (29)	10 (50)	28 (26)	21 (28)	19 (35)	24 (33)	14 (25)	7 (47)	9 (35)
Email	63 (47)	20 (50)	24 (48)	39 (48)	23 (48)	10 (50)	48 (45)	40 (53)	22 (41)	40 (55)	20 (36)	11 (73)	11 (42)
Patient Portal	95 (71)	29 (72)	36 (72)	62 (76)	31 (65)	10 (50)	81 (76)	64 (85)	28 (52)	60 (82)	32 (58)	12 (80)	15 (58)
Website	30 (23)	10 (25)	12 (24)	20 (24)	10 (21)	4 (20)	24 (23)	21 (28)	9 (17)	13 (18)	16 (29)	6 (40)	5 (19)
Social Media	3 (2.3)	0 (0)	1 (2.0)	2 (2.4)	1 (2.1)	1 (5.0)	2 (1.9)	0 (0)	3 (5.6)	1 (1.4)	2 (3.6)	0 (0)	1 (3.8)
Legend: The multiple choice question about current modes of communication allowed users to choose more than one option, therefore, the total percentages do not sum up to 100
